# Supplementary material for: NF1-cAMP signaling dissociates cell type–specific contributions of striatal medium spiny neurons to reward valuation and motor control
Source: PLoS Biol. 2019 Oct 10;17(10):e3000477. doi: 10.1371/journal.pbio.3000477 (PMC6805008; doi:10.1371/journal.pbio.3000477)
Supplement: S1 Data — (XLSX) [file pbio.3000477.s010.xlsx]

## Sheet: Fig 1B
	Place Preference Score (s)
	Nf1flx/flx	Nf1flx/flxD1cre
1	190.95	127.4
2	306.85	174.85
3	585.6	214.7
4	248.05	108.7
5	296.85	311.7
6	281.65	205.2
7	379
						Nf1flx/flx

## Sheet: Fig 1C, 1D, 1E
Fig 1C
		Session
		1	2	3	4	5
Nf1flx/flx	1	29	31	34	33	32
	2	35	38	39	36	35
	3	37	37	38	38	30
	4	35	36	38	37	32
	5	37	36	35	36	36
	6	38	37	38	34	40
	7	39	37	36	35	38
	8	36	36	38	37	35
Nf1flx/flxD1cre	1	27	25	23	20	22
	2	27	24	21	22	22
	3	26	23	19	20	24
	4	25	22	24	21	23
	5	24	23	20	23	26
Fig 1D
		Morphine Dose
		0.1	0.3	0.6	1
Nf1flx/flx	1	22.4	33	28	17
	2	22	29	28	18
	3	20.2	28	26	16
	4	19.8	31	28	13
	5	25.4	24	21.2	16
	6	25.8	30	28	17
	7	20.4	28	26.8	14
	8	21	31	29	15
Nf1flx/flxD1cre	1	15.2	25.6	29.2	26.2
	2	7.6	25.4	28.8	27.6
	3	7.6	21.6	28.6	24.4
	4	15	22.8	32.4	21.6
	5	7.8	21.4	31	24.8
Fig 1E
		Morphine Dose
		0.1	0.3	0.6	1
Nf1flx/flx	1	2.24	10.5	12	17
	2	2.2	11.58	12.72	18
	3	2.02	11.4	12.6	16
	4	1.98	10.86	13.2	15
	5	2.54	11.28	12.72	16
	6	2.58	12.06	12.24	17
	7	2.04	11.28	16.08	14
	8	2.1	11.16	12.84	17
Nf1flx/flxD1cre	1	1.52	7.68	17.52	27
	2	0.76	7.62	17.28	24
	3	0.76	6.48	17.16	23
	4	1.5	6.84	19.44	23
	5	0.78	6.42	18.6	27

## Sheet: Fig 1G
Fig 1G
	Place Preference Score (s)
	Nf1flx/flx	Nf1flx/flxD2cre
1	190.95	-98.5
2	306.85	336.1
3	585.6	411.1
4	248.05	256.4
5	296.85	558.35
6	281.65	357.35
7	127.4	259.85

## Sheet: Fig 1H, 1I, 1J
Fig 1H
		Session
		1	2	3	4	5
Nf1flx/flx	1	36	38	38	38	37
	2	37	39	40	39	40
	3	37	36	37	38	39
	4	36	38	41	40	41
	5	34	34	35	36	37
	6	32	35	35	35	35
	7	42	41	40	40	41
	8	35	35	36	37	36
	9	36	36	35	36	36
	10	38	37	38	35	36
Nf1flx/flxD2cre	1	36	37	35	38	39
	2	39	39	37	36	37
	3	35	34	36	35	34
	4	40	39	38	40	40
	5	41	41	42	41	40
	6	38	39	37	39	38
Fig 1I
		Morphine Dose
		0.1	0.3	0.6	1
Nf1flx/flx	1	12.5	35.8824	21.25	13.75
	2	13	36.7647	21.25	16
	3	12	36.7647	21.5	16
	4	12.25	37.0588	22.5	13.75
	5	13.75	36	21.5	15
	6	12.5	35.5294	20.5	12.5
	7	12.75	38.3529	22	12.75
	8	12.25	35	22	12.25
	9	14.75	35.6471	22.75	14.75
	10	16	35.2941	22	16
Nf1flx/flxD2cre	1	20.5	36.2941	20.75	15
	2	21.25	37.7059	24	15.75
	3	21.75	36.3529	21.5	13.25
	4	24.25	38.1765	20	16
	5	22.25	39.8824	21.25	16.5
	6	22.75	37.9412	24.75	13.5
Fig 1J
		Morphine Dose
		0.1	0.3	0.6	1
Nf1flx/flx	1	1.25	10.7647	12.75	13.75
	2	1.3	11.0294	12.75	16
	3	1.2	11.0294	12.9	16
	4	1.225	11.1176	13.5	13.75
	5	1.375	10.8	12.9	15
	6	1.25	10.6588	12.3	12.5
	7	1.275	11.5059	13.2	12.75
	8	1.225	10.5	13.2	12.25
	9	1.475	10.6941	13.65	14.75
	10	1.6	10.5882	13.2	16
Nf1flx/flxD2cre	1	2.05	10.8882	12.45	15
	2	2.125	11.3118	14.4	15.75
	3	2.175	10.9059	12.9	13.25
	4	2.425	11.4529	12	16
	5	2.225	11.9647	12.75	16.5
	6	2.275	11.3824	14.85	13.5

## Sheet: Fig 2A
Fig 2A
		Current Injection (pA)
		100	125	150	175	200	225	250	275	300	325
D2R-MSN + Vehicle	1	0	0	0	3	7	10	14	17	20	21
	2	0	0	0	0	0	4	9	13	17	19
	3	0	0	0	0	3	6	9	12	14	16
	4	0	0	0	0	0	1	5	8	10	12
	5	0	0	0	0	0	3	6	9	11	13
	6	0	0	0	0	1	5	9	12	15	18
	7	0	0	0	0	3	6	9	12	14	17
	8	0	0	0	0	0	0	4	8	13	15
	9	0	0	0	4	8	12	13	15	16	18
D1R-MSN + Vehicle	1	0	0	0	0	0	2	6	10	12	15
	2	0	0	3	7	9	12	14	16	18	20
	3	0	0	0	0	1	5	8	12	14	15
	4	0	0	0	0	0	0	2	6	9	12
	5	0	0	0	0	1	6	11	15	18	20
	6	0	0	0	0	0	0	0	2	6	10
	7	0	0	0	0	4	8	12	15	17	19
	8	0	0	0	0	0	0	0	3	6	8
	9	0	0	0	0	1	4	8	11	14	16
D2R-MSN + Morphine	1	0	0	0	5	9	13	15	18	19	20
	2	0	0	0	0	0	0	1	3	4	5
	3	0	0	0	0	0	0	0	0	0	1
	4	0	0	0	0	0	0	0	0	0	1
	5	0	0	0	0	0	0	0	0	2	5
	6	0	0	0	0	0	0	1	3	5	8
	7	0	0	0	0	0	0	0	0	4	7
	8	0	0	0	0	0	0	1	4	6	9
	9	0	0	0	0	0	0	2	5	9	12
D1R-MSN + Morphine	1	0	0	0	0	0	1	6	10	12	15
	2	0	0	0	0	0	0	1	4	8	10
	3	0	0	0	0	0	0	3	6	9	11
	4	0	0	0	0	0	0	0	0	1	5
	5	0	0	0	0	0	0	0	2	4	6
	6	0	0	0	0	0	0	1	6	8	10
	7	0	0	0	0	0	1	5	9	13	15
	8	0	0	0	0	0	0	0	3	5	8

## Sheet: Fig 2B, 2C, 2D, 2E
Fig 2B
	1st Spike Latency (ms)
	D1R-MSN + Vehicle	D2R-MSN + Vehicle	D1R-MSN + Morphine	D2R-MSN + Morphine
1	672.2	629.5	672.2	671.4
2	647.3	685.5	647.3	582.4
3	706.5	760.1	706.5	733.3
4	741.9	699.9	741.9	531.5
5	752.5	676.2	752.5	483.9
6		673.1		717.2
7		747.6		636.7
8				762.4
9				741.7
Fig 2C
	Pheobase (pA)
	D1R-MSN + Vehicle	D2R-MSN + Vehicle	D1R-MSN + Morphine	D2R-MSN + Morphine
1	220	160	225	155
2	135	210	245	250
3	200	185	230	320
4	235	225	300	325
5	200	210	270	280
6	270	200	250	250
7	190	190	225	280
8	260	235	265	250
9	190	160		245
Fig 2D
	RMP (mV)
	D1R-MSN + Vehicle	D2R-MSN + Vehicle	D1R-MSN + Morphine	D2R-MSN + Morphine
1	-81	-76.5	-81	-80.5
2	-84	-80	-78	-78
3	-81	-81.5	-81.5	-83
4	-80	-80	-80	-80
5	-79	-82	-80.5	-80
6	-81.5	-82.5	-80	-81
7	-81.5	-76.5	-81	-80.5
8	-80	-82	-80	-82
9	-80	-77		-81.5
Fig 2E
	Rin +50pA
	D1R-MSN + Vehicle	D2R-MSN + Vehicle	D1R-MSN + Morphine	D2R-MSN + Morphine
1	59	114	59	116
2	118	112	74	48
3	104	93	58	55
4	58	66	56	38
5	77	74	50	40
6	60	74	72	59
7	86	102	72	50
8	58	84	114	56
9	114	154		93

## Sheet: Fig 2G
Fig 2G
		Current Injection (pA)
		100	125	150	175	200	225	250	275	300	325
Nf1flx/flxD2cre + Vehicle	1	0	0	1	5	9	14	16	19	21	22
	2	0	0	1	4	8	12	16	19	22	24
	3	0	0	3	6	8	11	14	17	19	21
	4	0	0	0	5	9	12	15	16	18	20
	5	0	1	6	11	14	16	17	18	18	19
	6	0	0	0	2	6	11	15	18	19	20
	7	0	0	0	0	1	7	11	14	17	19
	8	0	0	0	0	0	2	6	10	15
	9	0	0	0	0	0	0	0	1	3	5
	10	0	0	0	0	0	0	0	1	5	8
	11	0	0	0	0	0	0	0	0	2	5
	12	0	0	0	0	0	2	6	9	11	13
	13	0	0	0	0	2	6	9	11	14	15
	14	0	0	0	0	0	0	3	6	9	11
	15	0	0	0	0	0	0	2	5	9	12
	16	0	0	0	0	0	0	2	6	9	12
Nf1flx/flxD1cre + Vehicle	1	0	0	0	0	2	6	9	11	13	14
	2	0	0	0	0	0	0	2	6	10	13
	3	0	1	8	13	17	19	22	23	24	25
	4	0	0	0	0	3	7	11	14	17	19
	5	0	0	0	0	0	2	6	9	13	15
	6	0	0	0	0	4	9	12	15	18	20
	7	0	0	0	5	10	14	18	20	22	22
	8	0	0	0	0	0	6	10	13	17	19
Nf1flx/flxD2cre + Morphine	1	0	0	0	0	0	0	2	7	11	15
	2	0	0	0	1	4	9	12	16	19	21
	3	0	0	0	2	6	9	12	14	15	16
	4	0	0	0	0	0	0	4	8	12	15
	5	0	0	0	0	1	6	9	12	15	17
	6	0	3	6	9	12	15	17	19	20	21
	7	0	0	6	11	16	19	22	24	25	26
	8	0	0	0	0	0	6	9	14	17	20
	9	0	0	0	0	0	2	5	7	10	12
	10	0	0	0	0	2	5	7	9	11	13
	11	0	0	0	0	6	10	14	17	19	21
	12	0	0	0	0	0	2	5	9	13	16
	13	0	0	0	0	0	0	0	2	6	9
	14	0	0	0	0	0	4	8	11	12	14
Nf1flx/flxD1cre + Morphine	1	0	0	0	0	0	2	4	6	10	13
	2	0	0	0	1	6	11	14	17	19	20
	3	0	0	1	7	11	14	15	16	16
	4	0	0	0	2	5	7	9	11	13	15
	5	0	0	0	0	3	9	15	20	25	30
	6	0	0	0	0	0	2	5	10	14	16
	7	0	7	11	15	16	17	18	20	21	22

## Sheet: Fig 2H, 2I, 2J, 2K
Fig 2H
	1st Spike Latency (ms)
	Nf1flx/flxD1cre + Vehicle	Nf1flx/flxD1cre + Morphine	Nf1flx/flxD2cre + Vehicle	Nf1flx/flxD2cre + Morphine
1	685.7	500	618	649.1
2	614.2	791.7	409.5	662.2
3	754.1	731.6	554.6	589.5
4	574.8	737.4	708.8	684.1
5	632.4	722.7	553.9	699.5
6	769.3		601.5	606.8
7	629.2		591.5	596.1
8	680		714.8	575.6
9			695.4	610.9
10			700.1	755.1
11			717.4	763.2
12			527.5	587.4
13				547.7
14				604.1
15				407.6
Fig 2I
	Rheobase (pA)
	Nf1flx/flxD1cre + Vehicle	Nf1flx/flxD1cre + Morphine	Nf1flx/flxD2cre + Vehicle	Nf1flx/flxD2cre + Morphine
1	195	220	150	245
2	245	175	150	175
3	120	150	140	170
4	185	145	155	230
5	215	190	125	200
6	180	225	170	110
7	160		200	130
8	205		265	205
9			270	220
10			275	190
11			280	180
12			210	220
13			190	270
14			235	205
15			240
16			240
Fig 2J
	RMP (mV)
	Nf1flx/flxD1cre + Vehicle	Nf1flx/flxD1cre + Morphine	Nf1flx/flxD2cre + Vehicle	Nf1flx/flxD2cre + Morphine
	-85	-78	-80	-81.5
1	-76	-85	-79	-83
2	-80.5	-81	-83	-81
3	-81.5	-77.5	-84.5	-80
4	-82	-80	-79	-80
5	-81	-80	-80.5	-80
6	-75.5		-81	-81.5
7	-81		-82	-76
8			-80	-79
9			-82.5	-83
10			-81	-78
11			-83	-84
12			-80.5	-81.5
13			-81.5	-78.5
14			-81.5
15			-78
Fig 2K
	Rin +50pA
	Nf1flx/flxD1cre + Vehicle	Nf1flx/flxD1cre + Morphine	Nf1flx/flxD2cre + Vehicle	Nf1flx/flxD2cre + Morphine
1	165	91	96	66
2	57	106	84	78
3	128	127	139	88
4	102	100	83	77
5	93	91	134	64
6	86	79	90	124
7	93		59	118
8	87		64	80
9			43	50
10			46	83
11			43	87
12			71	69
13			87	54
14			66	52
15			70
16			57

## Sheet: Fig 3A
Fig 3A
		Time (mins)
		10	20	30	40	50	60	70	80	90	100	110	120
Nf1flx/flx	1	21.237	19.317	21.652	17.119	13.404	5.294	3.953	2.659	8.146	4.308	0	0
	2	33.797	27.103	24.937	27.18	24.294	20.966	18.826	21.344	7.871	10.621	9.634	6.557
	3	32.514	25.918	32.374	27.077	29.285	21.464	20.922	23.946	24.834	21.872	19.615	14.272
	4	29.62	24.051	29.567	20.203	22.162	19.569	15.723	11.304	1.509	2.56	0	0
	5	34.845	33.099	28.625	28.235	28.448	29.769	30.562	23.907	10.008	13.7	5.299	9.635
	6	28.955	27.282	15.734	22.82	21.965	23.908	21.926	21.267	22.1	23.193	15.707	11.627
	7	20.784	18.773	20.95	18.41	12.579	12.067	6.29	0.532	0	1.43	1.802	0.157
	8	23.777	22.659	17.697	16.596	18.957	18.194	13.371	12.405	9.678	2.866	13.336	5.954
	9	35.479	31.84	19.632	24.609	13.085	12.608	12.488	2.834	0.024	1.703	3.745	0
	10	38.611	31.524	22.126	27.502	21.417	12.651	6.314	10.511	1.791	2.088	0	8.871
Nf1flx/flxD1cre	1	35.368	29.961	25.277	30.08	22.258	23.503	22.556	22.545	27.901	20.125	20.319	21.306
	2	40.345	31.686	26.29	30.189	19.208	23.799	18.89	21.671	15.205	9.031	9.384	6.427
	3	34.265	34.685	25.909	23.796	21.708	27.57	20.408	16.883	22.52	14.493	19.858	17.322
	4	69.786	71.932	48.772	42.734	54.954	50.194	35.281	46.39	44.623	35.578	52.755	29.715
	5	25.769	24.152	18.931	17.398	6.622	0.25	3.487	6.663	0	0	0	4.237

## Sheet: Fig 3B
Fig 3B
		Morphine (mg/kg)
		Saline	1	5	10	20
Nf1flx/flx	1	73.001	206.137	40.77	230.573	862.901
	2	159.324	144.894	300.56	802.768	931.496
	3	216.186	107.065	128.996	690.897	1262.65
	4	96.732	75.605	120.815	1587.89	1602.7
	5	198.011	139.892	207.392	1137.54	1938.15
	6	59.415	118.582	275.079	937.688	1579.27
	7	30.232	12.443	78.515	1018.49	2059.17
	8	40.526	45.741	148.675	759.815	811.608
	9	41.216	51.616	59.612	103.197	1082.1
	10	62.771	116.94	135.949	934.893	899.76
Nf1flx/flxD1cre	1	114.567	84.648	218	825.015	1381.26
	2	103.577	283.24	498.197	871.973	1197.94
	3	46.357	84.763	60.855	438.395	1170.95
	4	101.543	274.959	375.598	781.267	1059.83
	5	170.52	224.625	231.764	901.483	2028.82
	6	114.567	84.648	108.247	313.819	1896.39
	7	153.811	82.55	78.443	344.759	1299.83
	8	120	150	661.302	447.266	1384.92
	9	23.408	29.891	32.76	839.083	1347.85

[truncated: 33 more sheets: Fig 3C, Fig 3D, Fig 3E, Fig 3F, Fig 4B, Fig 4C, Fig 4D, Fig 4E, 4F, Fig 4G, Fig 4H, Fig 5A-C, Fig 5D-F, Fig 5G, Fig 5H, Fig 6A-C, Fig 6E-F, Fig 6G, Fig 6H-J, Fig 6K-L, Fig 6M …]
